# Supplementary material for: Modulation of Intestinal Epithelial Permeability via Protease-Activated Receptor-2-Induced Autophagy
Source: Cells. 2022 Mar 3;11(5):878. doi: 10.3390/cells11050878 (PMC8909592; doi:10.3390/cells11050878)
Supplement: Supplementary file 1 [file cells-11-00878-s001.zip]

Archive with 1 entries (1 files):
- cells-1545964-supplementary.pdf
